# Supplementary material for: Sorafenib Inhibits Ribonucleotide Reductase Regulatory Subunit M2 (RRM2) in Hepatocellular Carcinoma Cells
Source: Biomolecules. 2020 Jan 9;10(1):117. doi: 10.3390/biom10010117 (PMC7022495; doi:10.3390/biom10010117)
Supplement: Supplementary file 1 [file biomolecules-10-00117-s001.xlsx]

## Sheet: Note
Table 1. Differentially expressed genes in sorafenib-treated HepG2 and PLC5 cells (RNA sequencing), and Huh7 and Hep3B cells (microarray).

## Sheet: HepG2_RNA-Seq
Gene Symbol	FoldChange
RNU6-2	10.8948
RNU6-9	10.8948
CSNK2A3	8.90839
NUPR1	3.99586
CAPN3	3.45494
ADGRG1	2.13335
DPEP1	2.11
ABCC3	1.96139
CYP4F12	1.89312
HAMP	1.87943
GSTA1	1.80422
DIO1	1.78469
SERPINC1	1.77581
COL16A1	1.74059
SLC22A7	1.69978
HKDC1	1.64837
ETNK2	1.64002
ANGPTL8	1.60561
ENO3	1.58901
GPD1	1.5555
GTF2IRD1	1.51564
CES1	1.45173
KHDRBS3	1.41578
ASS1	1.40198
UNC13D	1.38752
PPDPF	1.3772
SAT2	1.37297
PRAP1	1.31498
ITPKA	1.30566
SMIM24	1.30436
SNHG1	1.30076
MTSS1L	1.28432
INHBE	1.27887
LOC102724652	1.25315
AARS	1.22862
FAM3B	1.2268
SIAH2	1.21169
DGAT2	1.20349
SEMA3B	1.18798
ASNS	1.18365
CHCHD10	1.14259
DCXR	1.1278
TCEA3	1.12261
SMARCB1	1.12198
HSPA5	-1.02518
AFP	-1.03701
PCNA	-1.06508
MAGED1	-1.11116
BMP4	-1.11519
LDHA	-1.11522
PEG3-AS1	-1.11883
PGK1	-1.12788
INSIG2	-1.1514
TGFBR2	-1.18516
PET100	-1.18833
IL1RN	-1.19003
CKB	-1.19404
APOM	-1.20058
SERPINA11	-1.20518
PLOD2	-1.22967
SLC6A8	-1.30226
SAA4	-1.30932
C17orf96	-1.31421
BNIP3L	-1.32227
RNU6-1	-1.32936
C5	-1.33782
SEC61G	-1.36296
ERRFI1	-1.39254
HNRNPA2B1	-1.40519
SLC38A2	-1.40685
NDRG1	-1.40942
HSD17B2	-1.44637
CP	-1.46143
ACSL4	-1.47545
TGFBR3	-1.5712
AKAP12	-1.59353
DUSP6	-1.61393
THBS1	-1.64193
RAB42	-1.66901
PEG10	-1.66973
RRM2	-1.70981
CCL15	-1.71556
FILIP1L	-1.72718
C8orf4	-1.73589
LYZ	-1.77105
LCN15	-1.77363
SERPINA3	-1.88363
PFKFB4	-1.88931
EGR1	-1.99899
MATN3	-2.02051
C10orf10	-2.04461
FST	-2.16998
CTGF	-2.26987
SLC2A3	-2.30938
TUBB1	-2.42048
IGFBP3	-2.73938
LOX	-2.83524
CA9	-2.91799
CCL20	-2.92582
SLC6A14	-3.00358
IGFBP1	-3.68711
EDN1	-3.92283

## Sheet: PLC5_RNA-Seq
Gene Symbol	FoldChange
FAM129A	3.12861
AKNA	2.80673
ALDH1L2	2.62198
GADD45A	2.5133
GAS5	2.31958
TRIB3	2.27405
ZFAS1	2.24964
LOC642423	2.2069
SLC22A15	2.12891
LAMP3	2.07334
BEX2	2.04832
NUPR1	1.97764
PABPC1L	1.97544
INHBE	1.91992
MSTO2P	1.89876
CLGN	1.88874
HSPA1B	1.8851
PCK2	1.87955
PPP1R15A	1.72408
TUBE1	1.70984
SLC3A2	1.65051
C6orf48	1.61838
PHGDH	1.61366
ANKRD1	1.60858
SNHG15	1.60146
SLC1A4	1.5804
ABLIM3	1.56795
HSPA1A	1.56413
ARHGEF2	1.54241
NPIPA1	1.53233
LHPP	1.51502
TCEA1	1.51452
ATF3	1.49759
HKDC1	1.49402
U2AF1L4	1.44341
CCNB1IP1	1.42892
WARS	1.42448
AKR1C2	1.38096
ANXA3	1.37995
AKR1C1	1.37634
SNHG8	1.37035
ASNS	1.36758
ALDH2	1.35289
ZRSR2	1.34051
CHCHD10	1.33761
SARS	1.32674
CEBPG	1.32177
EIF4EBP1	1.31061
LOC100288162	1.30598
THAP9-AS1	1.30253
PKD1P6-NPIPP1	1.27984
ZFAND1	1.26075
PSAT1	1.26019
MTRNR2L9	1.25677
TES	1.23903
TAF1D	1.18379
DDIT3	1.18103
GARS	1.17925
LRRC75A-AS1	1.17422
RP9	1.17124
MTRNR2L10	1.15357
ZFAND2A	1.14689
MTRNR2L6	1.14614
SHMT2	1.13159
SNHG5	1.13146
SNHG6	1.12989
MTHFD2	1.10607
MTRNR2L1	1.10483
GFPT1	1.09789
TSEN15	1.08613
YARS	1.084
MARS	1.07424
HERPUD1	1.05284
MTRNR2L8	1.04473
PYCR1	1.043
RPL12	1.03227
SAT1	1.0252
IDH1	1.01013
HNRNPA1	-1.00356
CXCL16	-1.01858
CXCL5	-1.02086
STMN1	-1.02475
PGAM1	-1.03432
TFRC	-1.03926
TESC	-1.04445
NTS	-1.05037
CD24	-1.05286
MARCKSL1	-1.05313
HNRNPM	-1.06693
FGA	-1.09141
MAGEA4	-1.10306
RPL36A-HNRNPH2	-1.11579
TGFBR2	-1.12787
BLOC1S1	-1.13426
ALDOA	-1.13705
TUBB4B	-1.15227
AURKA	-1.16628
BNIP3	-1.17312
KIAA0101	-1.18571
MAP3K8	-1.22168
PPP2R1B	-1.23856
NR2F2	-1.24865
CCL20	-1.25154
PGK1	-1.25882
HMGB3	-1.27541
H2AFX	-1.28013
NUSAP1	-1.29345
RDH10	-1.31366
DHRS3	-1.31536
SFPQ	-1.31956
SLC2A3	-1.32098
LDHA	-1.34009
C1GALT1C1	-1.37033
PCNA-AS1	-1.37075
IDI1	-1.39324
AFP	-1.39602
NR4A2	-1.42428
SCD	-1.45156
PCDH9	-1.45323
PDK4	-1.46507
TP53INP2	-1.4661
CXCL12	-1.4725
ERO1A	-1.47388
FST	-1.48336
CXCL1	-1.51323
MUC13	-1.5207
IGFBP3	-1.52383
ADGRL2	-1.52405
FGB	-1.53903
DLGAP1-AS1	-1.54173
AHSG	-1.5654
PLIN2	-1.59759
CGA	-1.6029
CP	-1.60642
SSX2	-1.62542
RRM2	-1.65314
FUT11	-1.66139
KIF20A	-1.67185
ALB	-1.69424
C4orf3	-1.74878
AGTR1	-1.75096
SPTSSB	-1.78295
PLOD2	-1.81259
TM4SF4	-1.81644
IGFBP1	-1.82896
CRH	-1.86142
LINC00473	-1.86898
FABP1	-1.93457
DRAIC	-1.94788
EGR1	-1.95407
H19	-1.96568
HOTS	-2.04525
ADM	-2.05418
HILPDA	-2.08432
CITED2	-2.13562
LOC101929767	-2.1706
ALDOC	-2.19911
ANGPTL4	-2.23258
BNIP3L	-2.44363
SLC1A6	-2.48439
FAM13A	-2.56906
PFKFB4	-2.63974
INSIG1	-2.82131
CYP26A1	-2.89367
CA9	-2.94364
NDRG1	-3.2196
ANKRD37	-3.50734
HAL	-3.84897

## Sheet: Huh7_Microarray
Gene Symbol	FoldChange
INHBE	2.19118
STC2	2.17087
AMHR2	1.95423
ALPK2	1.48687
ASNS	1.40415
NUPR1	1.38268
NUPR1	1.36546
ACSS2	1.35004
ASNS	1.3145
ACSS2	1.30994
RARRES3	1.30008
HSD17B14	1.29207
UAP1L1	1.26977
SLC6A9	1.26915
CTH	1.24638
PCK2	1.2037
C2orf82	1.19335
KNG1	1.18056
SLC7A1	1.15294
RENBP	1.14732
RPS29	1.12208
VLDLR	1.09684
BDNF	1.09366
SERPINE2	1.08168
ADHFE1	1.05081
TRIB3	1.04702
ALDH3B1	1.03541
F7	1.02641
PLA1A	1.0262
UNC93A	1.02556
RRAGD	1.02336
KLHL24	1.0182
CXCL8	-1.0221
RRM2	-1.05467
CCR6	-1.06518
PKM	-1.11188
DUSP6	-1.12643
HOXD1	-1.14159
CDKN1A	-1.15374
PSMC4	-1.16491
SNAR-A1	-1.17784
PSMC4	-1.19272
DUSP6	-1.22849
SPRY4	-1.27759
ALDOA	-1.28578
FST	-1.36922

## Sheet: Hep3B_Microarray
Gene Symbol	FoldChange
LAMP3	3.21961
PRPH	2.95764
HKDC1	2.55786
FAM129A	2.17454
AKNA	2.12535
FAM129A	1.96407
SERPINC1	1.93116
TRIB3	1.82483
STC2	1.79752
C2orf82	1.7928
BEX2	1.74811
DDIT3	1.60269
ASS1	1.56846
CHCHD10	1.56788
PCK2	1.53613
ACAD11	1.53004
FLNC	1.52389
DDIT4	1.51051
SLC6A9	1.48786
ZFAS1	1.47588
DDC	1.4725
CREB3L3	1.45329
ADAMTSL2	1.41186
TCEA3	1.40726
LARP6	1.39818
C21orf58	1.39006
CEBPB	1.35801
KRT17	1.29437
SNHG5	1.29311
ASS1	1.28334
MOCOS	1.26554
SESN2	1.26368
PCK2	1.26158
GADD45A	1.25984
ATF3	1.25964
BCAT1	1.25543
ANKRD29	1.2448
ULBP1	1.22601
CYP11A1	1.22076
WARS	1.18739
UBE2L6	1.18617
S100P	1.17777
MST1	1.17064
MLXIPL	1.16927
MFAP4	1.16881
EPB41L4A-AS1	1.16725
DHDH	1.16418
RAB3IL1	1.16275
CTH	1.16204
HRK	1.1584
ACACB	1.15464
MLXIPL	1.15184
MT1G	1.1402
FLVCR2	1.13199
PYCR1	1.12182
GADD45A	1.12098
SOAT2	1.12034
CLGN	1.11192
WARS	1.10545
PTPDC1	1.1027
F7	1.102
PPP1R14A	1.09664
KCNMB3	1.08632
SORL1	1.0818
MX1	1.07933
EFHD1	1.07921
CMBL	1.07486
H1F0	1.07391
SLC25A36	1.06697
UNC93A	1.06464
ANKRD29	1.06175
VLDLR-AS1	1.06073
SLC17A2	1.0602
SORL1	1.05106
DTD1	1.05042
SCG5	1.05035
PTPRH	1.05009
GPT2	1.04859
TMEM268	1.04399
BEST1	1.04154
GCAT	1.03984
SRC	1.02734
KHK	1.02444
ZP3	1.02264
SERPINA3	1.02058
CAPN5	1.01922
CCNB1IP1	1.01509
LONRF2	1.01114
MASP1	1.00289
C1orf116	-1.00151
TTYH1	-1.00162
SPRY4	-1.00639
ODAM	-1.01151
MVD	-1.01823
PNP	-1.01834
SLC1A3	-1.02089
ACSL4	-1.0265
ENC1	-1.04085
NSDHL	-1.04261
LSS	-1.06141
PFKFB3	-1.06175
PCDH7	-1.06231
AFM	-1.07509
FDFT1	-1.07684
FST	-1.08053
THBS1	-1.0903
KLF2	-1.10168
NUAK2	-1.10303
TNFAIP8L1	-1.10697
HIST1H2BD	-1.11087
PHLDB1	-1.11476
SLC25A24	-1.11627
C8orf4	-1.11675
RGS2	-1.11757
FAM64A	-1.12238
CYR61	-1.12627
ACAT2	-1.13103
PDGFRA	-1.1315
INSIG1	-1.13532
FRMD6	-1.15861
HOXD1	-1.16791
TAGLN	-1.16924
FDFT1	-1.20189
CACNG6	-1.21857
LTB	-1.23067
KRT23	-1.24029
UBASH3B	-1.26551
SQLE	-1.27354
CBLN2	-1.27681
CXCL6	-1.2789
RGCC	-1.3016
CCR6	-1.31093
SLC4A4	-1.31734
LYZ	-1.34115
CXCL1	-1.35917
RRM2	-1.37346
SAA4	-1.37814
CTGF	-1.3876
SQLE	-1.39195
TMEM27	-1.40625
NTS	-1.42412
FOXJ1	-1.42942
IER3	-1.47225
CTGF	-1.48641
GJA1	-1.50638
NPPB	-1.52446
MYADM	-1.5281
GPX2	-1.62846
EDN1	-1.64251
LDLR	-1.67673
CXCL8	-1.74982
EGR1	-1.79265
CXCL8	-1.80725
CXCL5	-2.31957
CCL20	-2.39951
CXCL5	-2.47898
